# Supplementary material for: Nurse-Led Bereavement Support During the Time of Hospital Visiting Restrictions Imposed by the COVID-19 Pandemic—A Qualitative Study of Family Members’ Experiences
Source: Nurs Rep. 2025 Jul 14;15(7):254. doi: 10.3390/nursrep15070254 (PMC12299844; doi:10.3390/nursrep15070254)
Supplement: Supplementary file 1 [file nursrep-15-00254-s001.zip]

Archive with 1 entries (1 files):
- nursrep-3693204-supplementary.pdf
